# Supplementary material for: Effect of Indoor Forest Bathing on Reducing Feelings of Fatigue Using Cerebral Activity as an Indicator
Source: Int J Environ Res Public Health. 2022 May 30;19(11):6672. doi: 10.3390/ijerph19116672 (PMC9180409; doi:10.3390/ijerph19116672)
Supplement: Supplementary file 1 [file ijerph-19-06672-s001.zip]

Archive with 1 entries (1 files):
- ijerph-1672606-supplementary.pdf
